# Supplementary material for: Estimation of hereditary fructose intolerance prevalence in the Chinese population
Source: Orphanet J Rare Dis. 2022 Aug 26;17:326. doi: 10.1186/s13023-022-02487-3 (PMC9419342; doi:10.1186/s13023-022-02487-3)
Supplement: Supplementary file 1 — Additional file 1: Table S1. Manually curated ALDOB variants’ pathogenicity. Table S2. Allele frequency for top 24 pathogenic variants to different populations. [file 13023_2022_2487_MOESM1_ESM.xlsx]

## Sheet: TableS1
ID	Variation_HGVS	flag	Evidence_ACMG	HGMD_type	Clinvar_type	Zygosity	Mutation_type	Exon	Amino acid change	References/Comments	gnomAD_afr(AC|AN)	gnomAD_afr_female(AC|AN)	gnomAD_afr_male(AC|AN)	gnomAD_ami(AC|AN)	gnomAD_ami_female(AC|AN)	gnomAD_ami_male(AC|AN)	gnomAD_amr(AC|AN)	gnomAD_amr_female(AC|AN)	gnomAD_amr_male(AC|AN)	gnomAD_asj(AC|AN)	gnomAD_asj_female(AC|AN)	gnomAD_asj_male(AC|AN)	gnomAD_eas(AC|AN)	gnomAD_eas_female(AC|AN)	gnomAD_eas_male(AC|AN)	gnomAD_female(AC|AN)	gnomAD_fin(AC|AN)	gnomAD_fin_female(AC|AN)	gnomAD_fin_male(AC|AN)	gnomAD_male(AC|AN)	gnomAD_nfe(AC|AN)	gnomAD_nfe_female(AC|AN)	gnomAD_nfe_male(AC|AN)	gnomAD_oth(AC|AN)	gnomAD_oth_female(AC|AN)	gnomAD_oth_male(AC|AN)	gnomAD_raw(AC|AN)	gnomAD_sas(AC|AN)	gnomAD_sas_female(AC|AN)	gnomAD_sas_male(AC|AN)	gnomAD_total(AC|AN)	HuaBiao(AC|AN)
Site01	NM_000035.4:c.*516T>A	LP	PM2,PM6,PP2,PP4	DM	Likely_pathogenic	Het	UTR3	exon9	.	PMID 30675358	.	.	.	.	.	.	.	.	.	.	.	.	.	.	.	.	.	.	.	.	.	.	.	.	.	.	.	.	.	.	.	.
Site02	NM_000035.4:c.1095G>C	LP	PM2,PM4,PP4,PP5	.	Likely_pathogenic	Het	stop lost	exon9	p.*365Y	rs900220679	0|42026	0|22694	0|19332	0|900	0|470	0|430	0|13646	0|5902	0|7744	0|3322	0|1762	0|1560	0|3128	0|1446	0|1682	1|73838	0|10464	0|2506	0|7958	0|69402	1|64558	1|37396	0|27162	0|2148	0|1096	0|1052	1|143370	0|3048	0|566	0|2482	1|143240	.
Site03	NM_000035.4:c.1044_1049delTTCTGGinsACACT	LP	PS3,PM2,PM3,PP2,PP3,PP4	DM	Likely_pathogenic	Het	indel	.	p.S349Hfs*24	Novel	.	.	.	.	.	.	.	.	.	.	.	.	.	.	.	.	.	.	.	.	.	.	.	.	.	.	.	.	.	.	.	.
Site04	NM_000035.4:c.1027T>C	LP	PM2,PP2,PP3,PP4,PP5	DM	Uncertain_significance	Het	missense	exon9	p.Y343H	PMID 20848650; rs369586696	0|42032	0|22700	0|19332	0|896	0|468	0|428	0|13660	0|5914	0|7746	0|3324	0|1762	0|1562	0|3124	0|1442	0|1682	0|73826	0|10470	0|2504	0|7966	3|69432	3|64556	0|37372	3|27184	0|2152	0|1098	0|1054	3|143358	0|3044	0|566	0|2478	3|143258	.
Site05	NM_000035.4:c.1013C>T	LP	PS4,PM3,PP2,PP3	DM	Pathogenic/Likely_pathogenic	Het	missense	exon9	p.A338V	PMID 9610797; rs77718928	13|42032	6|22700	7|19332	0|900	0|470	0|430	0|13664	0|5916	0|7748	0|3322	0|1762	0|1560	2|3132	1|1448	1|1684	8|73840	0|10464	0|2502	0|7962	11|69412	1|64556	1|37380	0|27176	0|2152	0|1098	0|1054	19|143358	3|3030	0|564	3|2466	19|143252	7|9918
Site06	NM_000035.4:c.1013C>G	LP	PM2,PM5,PP2,PP3	DM	Pathogenic/Likely_pathogenic	Het	missense	exon9	p.A338G	PMID 31637888; rs77718928	0|42032	0|22700	0|19332	0|900	0|470	0|430	0|13664	0|5916	0|7748	0|3322	0|1762	0|1560	0|3132	0|1448	0|1684	1|73840	0|10464	0|2502	0|7962	0|69412	0|64556	0|37380	0|27176	1|2152	1|1098	0|1054	1|143358	0|3030	0|564	0|2466	1|143252	7|9918
Site07	NM_000035.4:c.1000-1_1006delGGCTAACTinsTG	LP	PS1,PM2,PM5,PP2,PP3	DM	Pathogenic	Het	indel	.	.	Novel	.	.	.	.	.	.	.	.	.	.	.	.	.	.	.	.	.	.	.	.	.	.	.	.	.	.	.	.	.	.	.	.
Site08	NM_000035.4:c.1005C>G	P	PS3,PP1,PP3,PP4,PP5	DM	Pathogenic	Het	missense	exon9	p.N335K	PMID 2336380; rs78340951	0|42026	0|22700	0|19326	0|900	0|470	0|430	0|13652	0|5906	0|7746	0|3324	0|1762	0|1562	0|3132	0|1446	0|1686	6|73854	0|10486	0|2506	0|7980	9|69448	15|64584	6|37400	9|27184	0|2152	0|1098	0|1054	15|143380	0|3046	0|566	0|2480	15|143302	.
Site09	NM_000035.4:c.954_995del	LP	PM1,PM2,PM4	.	Uncertain_significance	Het	in-frame indel	exon8	p.A319_A332del	Novel	.	.	.	.	.	.	.	.	.	.	.	.	.	.	.	.	.	.	.	.	.	.	.	.	.	.	.	.	.	.	.	.
Site10	NM_000035.4:c.964G>T	P	PVS1,PM2,PP5	.	Likely_pathogenic	Het	nonsense	exon8	p.E322*	Novel	.	.	.	.	.	.	.	.	.	.	.	.	.	.	.	.	.	.	.	.	.	.	.	.	.	.	.	.	.	.	.	.
Site11	NM_000035.4:c.941delinsTG	P	PVS1,PM1,PM2,PP2,PP3	DM	Likely_pathogenic	Het	frameshift	exon8	p.W314Lfs*22	PMID 23430936	.	.	.	.	.	.	.	.	.	.	.	.	.	.	.	.	.	.	.	.	.	.	.	.	.	.	.	.	.	.	.	.
Site12	NM_000035.4:c.941G>A	P	PVS1,PM2,PP5	DM	Likely_pathogenic	Het	nonsense	exon8	p.W314Lfs*22	Novel	.	.	.	.	.	.	.	.	.	.	.	.	.	.	.	.	.	.	.	.	.	.	.	.	.	.	.	.	.	.	.	.
Site13	NM_000035.4:c.932T>C	LP	PS3,PS4,PM2,PP2,PP3	DM	Likely_pathogenic	Het	missense	exon8	p.L311P	PMID 18541450	.	.	.	.	.	.	.	.	.	.	.	.	.	.	.	.	.	.	.	.	.	.	.	.	.	.	.	.	.	.	.	.
Site14	NM_000035.4:c.911G>A	LP	PM1,PM5,PP2,PP3	DM	Uncertain_significance	Het	missense	exon8	p.R304Q	PMID 10970798; rs145078268	2|42032	2|22698	0|19334	0|900	0|470	0|430	5|13652	3|5908	2|7744	0|3322	0|1760	0|1562	0|3132	0|1448	0|1684	10|73848	0|10472	0|2506	0|7966	10|69426	11|64570	5|37394	6|27176	2|2152	0|1100	2|1052	20|143370	0|3042	0|564	0|2478	20|143274	.
Site15	NM_000035.4:c.910C>T	LP	PM2,PM5,PP3,PP5	DM	Pathogenic	Het	missense	exon8	p.R304W	PMID 8535439; rs555935217	2|42042	0|22708	2|19334	0|900	0|470	0|430	0|13658	0|5912	0|7746	0|3320	0|1758	0|1562	0|3134	0|1448	0|1686	0|73858	0|10474	0|2504	0|7970	3|69442	1|64576	0|37392	1|27184	0|2154	0|1100	0|1054	3|143380	0|3042	0|566	0|2476	3|143300	.
Site16	NM_000035.4:c.888G>A	P	PVS1,PM2,PP5	.	Likely_pathogenic	Het	nonsense	exon8	p.W296*	rs1057517133	.	.	.	.	.	.	.	.	.	.	.	.	.	.	.	.	.	.	.	.	.	.	.	.	.	.	.	.	.	.	.	.
Site17	NM_000035.4:c.865_868delinsT	LP	PM1,PM2,PM5,PP2,PP3	DM	Pathogenic	Het	in-frame indel	exon8	p.L289Ffs*10	rs118204425	.	.	.	.	.	.	.	.	.	.	.	.	.	.	.	.	.	.	.	.	.	.	.	.	.	.	.	.	.	.	.	.
Site18	NM_000035.4:c.865_866delinsT	LP	PS3,PM2,PP1,PP2,PP4	DM	Pathogenic	Het	frameshift	exon8	p.L289Ffs*10	PMID 1967768; rs864309533	0|42050	0|22706	0|19344	0|900	0|470	0|430	0|13660	0|5910	0|7750	0|3324	0|1762	0|1562	0|3130	0|1444	0|1686	0|73852	0|10482	0|2506	0|7976	1|69470	1|64574	0|37388	1|27186	0|2152	0|1100	0|1052	1|143374	0|3050	0|566	0|2484	1|143322	.
Site19	NM_000035.4:c.851T>C	LP	PM1,PM2,PM4,PP5	DM	Likely_pathogenic	Het	missense	exon8	p.L284P	PMID 15880727	.	.	.	.	.	.	.	.	.	.	.	.	.	.	.	.	.	.	.	.	.	.	.	.	.	.	.	.	.	.	.	.
Site20	NM_000035.4:c.841_842delAC	P	PVS1,PM2,PP5	DM	Likely_pathogenic	Het	frameshift	exon8	p.T281Sfs*54	PMID 15880727	.	.	.	.	.	.	.	.	.	.	.	.	.	.	.	.	.	.	.	.	.	.	.	.	.	.	.	.	.	.	.	.
Site21	NM_000035.4:c.839C>A	LP	PM2,PP2,PP3,PP4,PP5	DM	Likely_pathogenic	Het	missense	exon8	p.A280D	PMID 18541450	.	.	.	.	.	.	.	.	.	.	.	.	.	.	.	.	.	.	.	.	.	.	.	.	.	.	.	.	.	.	.	.
Site22	NM_000035.4:c.812del	P	PVS1,PM2,PP5	.	Likely_pathogenic	Het	frameshift	exon8	p.L271Cfs*5	Novel	.	.	.	.	.	.	.	.	.	.	.	.	.	.	.	.	.	.	.	.	.	.	.	.	.	.	.	.	.	.	.	.
Site23	NM_000035.4:c.800-2A>C	LP	PM1,PM2,PP2,PP3	.	Likely_pathogenic	Het	splicing	exon8	.	rs199965465	.	.	.	.	.	.	.	.	.	.	.	.	.	.	.	.	.	.	.	.	.	.	.	.	.	.	.	.	.	.	.	.
Site24	NM_000035.4:c.541-154_800-178del1573	P	PVS1,PM2,PP5	DM	.	Het	CNV	.	p.N181Afs*9	PMID 2349937	.	.	.	.	.	.	.	.	.	.	.	.	.	.	.	.	.	.	.	.	.	.	.	.	.	.	.	.	.	.	.	.
Site25	NM_000035.4:c.799+2T>A	P	PVS1,PM2,PP5	DM	Likely_pathogenic	Het	splicing	exon7	.	PMID 15880727	.	.	.	.	.	.	.	.	.	.	.	.	.	.	.	.	.	.	.	.	.	.	.	.	.	.	.	.	.	.	.	.
Site26	NM_000035.4:c.770T>C	P	PVS1,PM2,PP2,PP3	DM	Pathogenic	Het	missense	exon7	p.L257P	PMID 8162030; rs764701775	.	.	.	.	.	.	.	.	.	.	.	.	.	.	.	.	.	.	.	.	.	.	.	.	.	.	.	.	.	.	.	.
Site27	NM_000035.4:c.761dupT	P	PVS1,PM2,PP5	DM	Likely_pathogenic	Het	frameshift	exon7	p.T255Nfs*23	PMID 22375183	.	.	.	.	.	.	.	.	.	.	.	.	.	.	.	.	.	.	.	.	.	.	.	.	.	.	.	.	.	.	.	.
Site28	NM_000035.4:c.720C>A	P	PVS1,PM2,PP5	DM	Pathogenic/Likely_pathogenic	Het	nonsense	exon7	p.C240*	PMID 2203259; rs118204426	.	.	.	.	.	.	.	.	.	.	.	.	.	.	.	.	.	.	.	.	.	.	.	.	.	.	.	.	.	.	.	.
Site29	NM_000035.4:c.712_713insC	P	PVS1,PM2,PP5	.	Likely_pathogenic	Het	frameshift	exon7	p.H238Pfs*40	Novel	.	.	.	.	.	.	.	.	.	.	.	.	.	.	.	.	.	.	.	.	.	.	.	.	.	.	.	.	.	.	.	.
Site30	NM_000035.4:c.689delA	P	PVS1,PM2,PP5	DM	Likely_pathogenic	Het	frameshift	exon7	p.K230Sfs*5	PMID 25595217	.	.	.	.	.	.	.	.	.	.	.	.	.	.	.	.	.	.	.	.	.	.	.	.	.	.	.	.	.	.	.	.
Site31	NM_000035.4:c.683_688dupTGCTAA	LP	PM2,PM4,PP4,PP5	DM	Likely_pathogenic	Het	in-frame indel	exon7	p.L229_K230insML	PMID 18541450	.	.	.	.	.	.	.	.	.	.	.	.	.	.	.	.	.	.	.	.	.	.	.	.	.	.	.	.	.	.	.	.
Site32	NM_000035.4:c.686T>C	LP	PM2,PP2,PP3,PP4,PP5	DM	Uncertain_significance	Het	missense	exon7	p.L229P	PMID 15532022	.	.	.	.	.	.	.	.	.	.	.	.	.	.	.	.	.	.	.	.	.	.	.	.	.	.	.	.	.	.	.	.
Site33	NM_000035.4:c.677G>A	LP	PM2,PP2,PP3,PP4,PP5	DM	Likely_pathogenic	Het	missense	exon7	p.G226D	PMID 25595217	.	.	.	.	.	.	.	.	.	.	.	.	.	.	.	.	.	.	.	.	.	.	.	.	.	.	.	.	.	.	.	.
Site34	NM_000035.4:c.673del	P	PVS1,PM2,PP5	.	Pathogenic	Het	frameshift	exon7	p.E225Rfs*5	rs758133069	0|41990	0|22684	0|19306	0|900	0|470	0|430	0|13638	0|5902	0|7736	0|3320	0|1760	0|1560	1|3134	1|1448	0|1686	1|73808	0|10466	0|2506	0|7960	0|69378	0|64550	0|37374	0|27176	0|2152	0|1100	0|1052	1|143356	0|3036	0|564	0|2472	1|143186	.
Site35	NM_000035.4:c.664G>T	LP	PM2,PP2,PP3,PP4,PP5	DM	Uncertain_significance	Het	missense	exon7	p.V222F	PMID 15532022	.	.	.	.	.	.	.	.	.	.	.	.	.	.	.	.	.	.	.	.	.	.	.	.	.	.	.	.	.	.	.	.
Site36	NM_000035.4:c.625-1G>A	P	PVS1,PM2,PP5	DM	Pathogenic/Likely_pathogenic	Het	splicing	exon7	.	PMID 8071980	.	.	.	.	.	.	.	.	.	.	.	.	.	.	.	.	.	.	.	.	.	.	.	.	.	.	.	.	.	.	.	.
Site37	NM_000035.4:c.625-2A>G	P	PS4,PM1,PM2,PM4,PP5	DM	Likely_pathogenic	Het	splicing	exon7	.	PMID 15532022; rs786204503	.	.	.	.	.	.	.	.	.	.	.	.	.	.	.	.	.	.	.	.	.	.	.	.	.	.	.	.	.	.	.	.
Site38	NM_000035.4:c.612T>G	LP	PS4,PM2,PP2,PP3	DM	Pathogenic	Het	nonsense	exon6	p.Y204*	PMID 15880727	.	.	.	.	.	.	.	.	.	.	.	.	.	.	.	.	.	.	.	.	.	.	.	.	.	.	.	.	.	.	.	.
Site39	NM_000035.4:c.612T>A	P	PVS1,PM2,PP5	DM	Pathogenic/Likely_pathogenic	Het	nonsense	exon6	p.Y204*	PMID 8438046; rs370793608	0|42058	0|22714	0|19344	0|900	0|470	0|430	0|13658	0|5912	0|7746	0|3322	0|1760	0|1562	0|3130	0|1446	0|1684	1|73858	0|10478	0|2506	0|7972	0|69464	1|64572	1|37384	0|27188	0|2154	0|1100	0|1054	1|143372	0|3050	0|566	0|2484	1|143322	.
Site40	NM_000035.4:c.554C>G	P	PS2,PM2,PM4,PP2,PP3	DM	Likely_pathogenic	Het	missense	exon6	p.P185R	PMID 12205126	.	.	.	.	.	.	.	.	.	.	.	.	.	.	.	.	.	.	.	.	.	.	.	.	.	.	.	.	.	.	.	.
Site41	NM_000035.4:c.548_553delTGGTAC	LP	PM1,PM2,PM4,PP5	DM	Pathogenic	Het	in-frame indel	exon6	p.L183_V184del	PMID 10352930; rs387906226	.	.	.	.	.	.	.	.	.	.	.	.	.	.	.	.	.	.	.	.	.	.	.	.	.	.	.	.	.	.	.	.
Site42	NM_000035.4:c.546del	P	PS4,PM1,PM2,PP2,PP3,PP5	.	Likely_pathogenic	Het	frameshift	exon6	p.L183Wfs*9	rs1057517091	.	.	.	.	.	.	.	.	.	.	.	.	.	.	.	.	.	.	.	.	.	.	.	.	.	.	.	.	.	.	.	.
Site43	NM_000035.4:c.540+1G>C	P	PS4,PM1,PM2,PP2,PP3,PP5	DM	Likely_pathogenic	Het	splicing	exon5	.	PMID 8535439	.	.	.	.	.	.	.	.	.	.	.	.	.	.	.	.	.	.	.	.	.	.	.	.	.	.	.	.	.	.	.	.
Site44	NM_000035.4:c.532T>C	LP	PM2,PP2,PP3,PP4,PP5	DM	Likely_pathogenic	Het	missense	exon5	p.C178R	PMID 15880727	.	.	.	.	.	.	.	.	.	.	.	.	.	.	.	.	.	.	.	.	.	.	.	.	.	.	.	.	.	.	.	.
Site45	NM_000035.4:c.524C>A	P	PS3,PP2,PP3,PP4,PP5	DM	Pathogenic	Het	missense	exon5	p.A175D	PMID 1967768; rs76917243	2|42046	1|22706	1|19340	7|900	4|470	3|430	4|13660	2|5906	2|7754	4|3324	4|1762	0|1562	0|3134	0|1448	0|1686	27|73844	0|10468	0|2502	0|7966	16|69460	23|64568	14|37384	9|27184	2|2154	2|1100	0|1054	43|143380	1|3050	0|566	1|2484	43|143304	.
Site46	NM_000035.4:c.522C>G	LP	PS4,PM2,PP2,PP3,PP5	DM	Pathogenic	Het	nonsense	exon5	p.Y174*	PMID 16406649	.	.	.	.	.	.	.	.	.	.	.	.	.	.	.	.	.	.	.	.	.	.	.	.	.	.	.	.	.	.	.	.
Site47	NM_000035.4:c.488C>T	VUS	PP2,PP3,PP5	.	Conflicting:Likely_pathogenic(1),Uncertain_significance(3)	Het	missense	exon5	p.A163V	rs202210810	0|42040	0|22700	0|19340	0|898	0|470	0|428	0|13656	0|5910	0|7746	0|3324	0|1762	0|1562	0|3132	0|1446	0|1686	6|73830	5|10472	2|2504	3|7968	6|69440	7|64552	4|37376	3|27176	0|2152	0|1098	0|1054	12|143372	0|3044	0|564	0|2480	12|143270	.
Site48	NM_000035.4:c.324+568_480del1646	LP	PS4,PM2,PM4,PP5	DM	.	Het	CNV	.	p.L109_S160del	PMID 2349937	.	.	.	.	.	.	.	.	.	.	.	.	.	.	.	.	.	.	.	.	.	.	.	.	.	.	.	.	.	.	.	.
Site49	NM_000035.4:c.469C>T	P	PVS1,PM2,PP5	DM?	Likely_pathogenic	Het	nonsense	exon5	p.Q157*	PMID 29754767	.	.	.	.	.	.	.	.	.	.	.	.	.	.	.	.	.	.	.	.	.	.	.	.	.	.	.	.	.	.	.	.
Site50	NM_000035.4:c.448G>C	P	PS3,PM3,PP1,PP3,PP4,PP5	DM	Pathogenic	Het	missense	exon5	p.A150P	PMID 3383242; rs1800546	38|42036	19|22696	19|19340	0|900	0|470	0|430	19|13658	9|5910	10|7748	2|3316	0|1756	2|1560	0|3134	0|1448	0|1686	227|73834	43|10468	13|2504	30|7964	221|69446	339|64564	186|37384	153|27180	7|2154	0|1100	7|1054	450|143370	0|3050	0|566	0|2484	448|143280	.
Site51	NM_000035.4:c.444G>A	P	PS4,PM1,PM2,PP2,PP3,PP5	DM	Likely_pathogenic	Het	nonsense	exon5	p.W148*	PMID 18541450; rs1057516902	.	.	.	.	.	.	.	.	.	.	.	.	.	.	.	.	.	.	.	.	.	.	.	.	.	.	.	.	.	.	.	.
Site52	NM_000035.4:c.442T>C	LP	PS4,PM2,PP2	DM	Pathogenic	Het	missense	exon5	p.W148R	PMID 7717389; rs118204430	0|42048	0|22706	0|19342	0|900	0|470	0|430	0|13656	0|5914	0|7742	0|3320	0|1758	0|1562	0|3134	0|1448	0|1686	2|73854	0|10474	0|2506	0|7968	3|69444	5|64568	2|37388	3|27180	0|2152	0|1100	0|1052	5|143370	0|3046	0|564	0|2482	5|143298	.
Site53	NM_000035.4:c.420del	P	PVS1,PM2,PP5	.	Likely_pathogenic	Het	frameshift	exon5	p.D141Mfs*12	rs1057517421	.	.	.	.	.	.	.	.	.	.	.	.	.	.	.	.	.	.	.	.	.	.	.	.	.	.	.	.	.	.	.	.
Site54	NM_000035.4:c.403T>C	LP	PM2,PP2,PP3,PP4,PP5	DM	Pathogenic	Het	missense	exon5	p.C135R	PMID 8299883	.	.	.	.	.	.	.	.	.	.	.	.	.	.	.	.	.	.	.	.	.	.	.	.	.	.	.	.	.	.	.	.
Site55	NM_000035.4:c.401G>A	VUS	PP2,PP3	DM?	Uncertain_significance	Het	missense	exon5	p.R134H	PMID 31122244; rs145252200	1|42026	1|22692	0|19334	0|900	0|470	0|430	0|13652	0|5908	0|7744	0|3320	0|1762	0|1558	1|3130	1|1446	0|1684	4|73838	0|10460	0|2502	0|7958	1|69424	3|64576	2|37392	1|27184	0|2152	0|1100	0|1052	5|143372	0|3046	0|566	0|2480	5|143262	1|9920
Site56	NM_000035.4:c.380-1G>A	P	PVS1,PM2,PP5	DM	Likely_pathogenic	Het	splicing	exon5	.	PMID 25595217	.	.	.	.	.	.	.	.	.	.	.	.	.	.	.	.	.	.	.	.	.	.	.	.	.	.	.	.	.	.	.	.
Site57	NM_000035.4:c.380-2A>G	P	PVS1,PM2,PP5	.	Likely_pathogenic	Het	splicing	exon5	.	Novel	1|42038	1|22702	0|19336	0|900	0|470	0|430	0|13644	0|5906	0|7738	0|3320	0|1758	0|1562	0|3126	0|1444	0|1682	1|73838	0|10472	0|2506	0|7966	0|69428	0|64566	0|37390	0|27176	0|2152	0|1098	0|1054	1|143376	0|3048	0|564	0|2484	1|143266	.
Site58	NM_000035.4:c.379+1G>A	P	PVS1,PM2,PP5	.	Likely_pathogenic	Het	splicing	exon4	.	rs138121153	.	.	.	.	.	.	.	.	.	.	.	.	.	.	.	.	.	.	.	.	.	.	.	.	.	.	.	.	.	.	.	.
Site59	NM_000035.4:c.345_373delinsA	P	PVS1,PM2,PP5	DM	Uncertain_significance	Het	frameshift	exon4	p.N120Kfs*32	Novel	.	.	.	.	.	.	.	.	.	.	.	.	.	.	.	.	.	.	.	.	.	.	.	.	.	.	.	.	.	.	.	.
Site60	NM_000035.4:c.360_364delinsG	LP	PVS1,PM2	DM	Pathogenic/Likely_pathogenic	Het	frameshift	exon4	p.N120Kfs*32	PMID 2339710; rs387906225	5|42024	2|22696	3|19328	0|900	0|470	0|430	1|13652	0|5910	1|7742	0|3320	0|1762	0|1558	0|3132	0|1448	0|1684	3|73836	0|10462	0|2504	0|7958	7|69418	3|64564	1|37384	2|27180	1|2152	0|1098	1|1054	10|143352	0|3048	0|564	0|2484	10|143254	.
Site61	NM_000035.4:c.331C>T	P	PVS1,PM2,PP5	DM	Pathogenic	Het	nonsense	exon4	p.Q111*	PMID 15532022; rs528914024	.	.	.	.	.	.	.	.	.	.	.	.	.	.	.	.	.	.	.	.	.	.	.	.	.	.	.	.	.	.	.	1|9920
Site62	NM_000035.4:c.325-1G>C	LP	PS4,PM2,PP2,PP3,PP5	DM	Likely_pathogenic	Het	splicing	exon4	.	PMID 15532022	.	.	.	.	.	.	.	.	.	.	.	.	.	.	.	.	.	.	.	.	.	.	.	.	.	.	.	.	.	.	.	.
Site63	NM_000035.4:c.325-1G>A	LP	PS4,PM2,PM4,PP5	DM	Likely_pathogenic	Het	splicing	exon4	.	PMID 29095814	.	.	.	.	.	.	.	.	.	.	.	.	.	.	.	.	.	.	.	.	.	.	.	.	.	.	.	.	.	.	.	.
Site64	NM_000035.4:c.324+2T>A	P	PVS1,PM2,PP5	.	Pathogenic/Likely_pathogenic	Het	splicing	exon3	.	rs1057516379	.	.	.	.	.	.	.	.	.	.	.	.	.	.	.	.	.	.	.	.	.	.	.	.	.	.	.	.	.	.	.	.
Site65	NM_000035.4:c.324+1G>A	P	PVS1,PM2,PP5	DM	Pathogenic	Het	splicing	exon3	.	PMID 25595217; rs764826805	.	.	.	.	.	.	.	.	.	.	.	.	.	.	.	.	.	.	.	.	.	.	.	.	.	.	.	.	.	.	.	.
Site66	NM_000035.4:c.324G>A	LP	PM1,PM2,PP2,PP3,PP5	DM	Pathogenic/Likely_pathogenic	Het	synonymous	exon3	p.K108K	PMID 12205126; rs750026492	.	.	.	.	.	.	.	.	.	.	.	.	.	.	.	.	.	.	.	.	.	.	.	.	.	.	.	.	.	.	.	.
Site67	NM_000035.4:c.306_317dupGATCGTGGTGGG	P	PVS1,PM2,PP5	DM	Likely_pathogenic	Het	in-frame indel	exon3	p.V104_I107dup	PMID	.	.	.	.	.	.	.	.	.	.	.	.	.	.	.	.	.	.	.	.	.	.	.	.	.	.	.	.	.	.	.	.
Site68	NM_000035.4:c.302del	P	PVS1,PM2,PP5	.	Pathogenic	Het	frameshift	exon3	p.K101Rfs*9	rs974582114	0|42028	0|22702	0|19326	0|898	0|468	0|430	0|13652	0|5908	0|7744	0|3324	0|1762	0|1562	0|3134	0|1448	0|1686	1|73854	0|10480	0|2504	0|7976	0|69428	1|64574	1|37396	0|27178	0|2154	0|1100	0|1054	1|143372	0|3038	0|566	0|2472	1|143282	.
Site69	NM_000035.4:c.287del	P	PVS1,PM2,PP5	.	Likely_pathogenic	Het	frameshift	exon3	p.N96Tfs*14	Novel	.	.	.	.	.	.	.	.	.	.	.	.	.	.	.	.	.	.	.	.	.	.	.	.	.	.	.	.	.	.	.	.
Site70	NM_000035.4:c.264C>A	VUS	PP2,BS1	DM	Conflicting:Likely_benign(1),Uncertain_significance(3)	Het	missense	exon3	p.D88E	PMID 26633542; rs200585150	2|42026	2|22694	0|19332	0|900	0|470	0|430	0|13650	0|5906	0|7744	0|3324	0|1762	0|1562	0|3132	0|1446	0|1686	3|73842	0|10480	0|2504	0|7976	10|69426	0|64576	0|37396	0|27180	0|2148	0|1098	0|1050	13|143376	11|3032	1|566	10|2466	13|143268	.
Site71	NM_000035.4:c.250delC	P	PVS1,PM2,PP5	DM	Likely_pathogenic	Het	frameshift	exon3	p.L84Sfs*26	PMID 16406649	.	.	.	.	.	.	.	.	.	.	.	.	.	.	.	.	.	.	.	.	.	.	.	.	.	.	.	.	.	.	.	.
Site72	NM_000035.4:c.221T>C	LP	PM2,PP2,PP3,PP4,PP5	DM	Uncertain_significance	Het	missense	exon3	p.I74T	PMID 15532022; rs781023784	.	.	.	.	.	.	.	.	.	.	.	.	.	.	.	.	.	.	.	.	.	.	.	.	.	.	.	.	.	.	.	.
Site73	NM_000035.4:c.178C>T	LP	PS3,PM4,PP3	DM	Pathogenic/Likely_pathogenic	Het	nonsense	exon3	p.R60*	PMID 8299883; rs118204429	1|41972	1|22668	0|19304	0|898	0|468	0|430	2|13660	1|5914	1|7746	0|3322	0|1762	0|1560	0|3132	0|1448	0|1684	12|73812	1|10470	0|2504	1|7966	6|69386	14|64556	10|37384	4|27172	0|2152	0|1100	0|1052	18|143362	0|3036	0|564	0|2472	18|143198	.
Site74	NM_000035.4:c.170G>C	LP	PS2,PM2,PP2,PP3	DM	Likely_pathogenic	Het	missense	exon3	p.R57P	PMID 18541450	.	.	.	.	.	.	.	.	.	.	.	.	.	.	.	.	.	.	.	.	.	.	.	.	.	.	.	.	.	.	.	.
Site75	NM_000035.4:c.146delT	LP	PS4,PM2,PP2,PP3,PP5	DM	Likely_pathogenic	Het	frameshift	exon3	p.V49Gfs*29	PMID 18541450	.	.	.	.	.	.	.	.	.	.	.	.	.	.	.	.	.	.	.	.	.	.	.	.	.	.	.	.	.	.	.	.
Site76	NM_000035.4:c.136A>T	VUS	PP2,PP5	DM	Uncertain_significance	Het	missense	exon3	p.R46W	PMID 20848650; rs41281039	0|42040	0|22700	0|19340	0|900	0|470	0|430	0|13648	0|5908	0|7740	0|3320	0|1760	0|1560	0|3134	0|1448	0|1686	2|73844	0|10486	0|2506	0|7980	0|69438	2|64568	2|37388	0|27180	0|2150	0|1098	0|1052	2|143374	0|3036	0|566	0|2470	2|143282	.
Site77	NM_000035.4:c.113-1_115delGGTA	LP	PS4,PM2,PM4,PP5	DM	Pathogenic/Likely_pathogenic	Het	splicing	exon3	.	PMID 2349937; rs786204598	0|42026	0|22694	0|19332	0|900	0|470	0|430	0|13658	0|5910	0|7748	0|3324	0|1762	0|1562	0|3132	0|1448	0|1684	3|73830	0|10468	0|2504	0|7964	1|69418	4|64552	3|37378	1|27174	0|2150	0|1098	0|1052	4|143382	0|3038	0|566	0|2472	4|143248	.
Site78	NM_000035.4:c.113-1G>A	P	PS3,PS4,PM2,PM3,PP2,PP3	DM	Likely_pathogenic	Het	splicing	exon3	.	PMID 15880727; rs748663340	0|42030	0|22696	0|19334	0|900	0|470	0|430	0|13648	0|5910	0|7738	0|3324	0|1762	0|1562	0|3132	0|1448	0|1684	0|73842	0|10480	0|2506	0|7974	1|69430	1|64566	0|37386	1|27180	0|2154	0|1100	0|1054	1|143372	0|3038	0|564	0|2474	1|143272	.
Site79	NM_000035.4:c.112+1delG	P	PVS1,PM2,PP5	DM	Likely_pathogenic	Het	splicing	exon2	.	PMID 25595217; rs1057516534	.	.	.	.	.	.	.	.	.	.	.	.	.	.	.	.	.	.	.	.	.	.	.	.	.	.	.	.	.	.	.	.
Site80	NM_000035.4:c.112+1G>A	LP	PS4,PM2,PP2,PP3,PP5	DM	Likely_pathogenic	Het	splicing	exon2	.	PMID 18541450	.	.	.	.	.	.	.	.	.	.	.	.	.	.	.	.	.	.	.	.	.	.	.	.	.	.	.	.	.	.	.	.
Site81	NM_000035.4:c.62delA	P	PVS1,PM2,PP5	DM	Likely_pathogenic	Het	frameshift	exon2	p.Q21Rfs*17	PMID 8880583	.	.	.	.	.	.	.	.	.	.	.	.	.	.	.	.	.	.	.	.	.	.	.	.	.	.	.	.	.	.	.	.
Site82	NM_000035.4:c.10C>T	P	PVS1,PM2,PP5	DM	Pathogenic/Likely_pathogenic	Het	nonsense	exon2	p.R4*	PMID 8071980; rs118204428	.	.	.	.	.	.	.	.	.	.	.	.	.	.	.	.	.	.	.	.	.	.	.	.	.	.	.	.	.	.	.	.
Site83	NM_000035.4:c.2T>C	LP	PM1,PM2,PP2,PP3,PP5	DM	Likely_pathogenic	Het	start lost	exon2	p.M1?	PMID 8438046	.	.	.	.	.	.	.	.	.	.	.	.	.	.	.	.	.	.	.	.	.	.	.	.	.	.	.	.	.	.	.	.
Site84	NM_000035.4:c.-11+1G>C	P	PVS1,PM2,PP5	DM	Pathogenic	Het	splicing	exon2	.	PMID 20882353; rs181639417	1|42018	1|22698	0|19320	0|900	0|470	0|430	6|13652	2|5912	4|7740	0|3324	0|1762	0|1562	0|3134	0|1448	0|1686	3|73848	0|10464	0|2506	0|7958	4|69400	0|64562	0|37390	0|27172	0|2150	0|1098	0|1052	7|143372	0|3044	0|564	0|2480	7|143248	.
Site85	NM_000035.4:c.-214G>A	VUS	PP5,BP7	DM	Uncertain_significance	Het	upstream	.	.	PMID 20882353; rs185972191	85|41970	54|22648	31|19322	56|898	26|468	30|430	134|13642	61|5902	73|7740	44|3322	24|1760	20|1562	0|3124	0|1444	0|1680	536|73756	9|10450	2|2506	7|7944	431|69372	607|64538	358|37370	249|27168	15|2150	6|1098	9|1052	968|143338	17|3034	5|560	12|2474	967|143128	.
Site86	NM_000035.4:c.479_482delCCAG	LP	PVS1,PM2	.	.	Hom	frameshift	exon4	p.A163Sfs*28	PMID 17955389	.	.	.	.	.	.	.	.	.	.	.	.	.	.	.	.	.	.	.	.	.	.	.	.	.	.	.	.	.	.	.	.
Note: "." mean unknown; AC: allele count; AF: allele frequency; AN: allele number; AFR: African American; ASJ: Ashkenazi Jewish; NFE: non-Finland European population; FIN: Finnish in Finland; AMR: admixed American population; SAS: South Asian; EAS: East Asian population; WES: whole exome sequencing; CES: clinical exome sequencing; P/LP: pathogenic/likely pathogenic; VUS: variant of unknown signif…

## Sheet: TableS2
Variant	gnomAD_TOTAL	gnomAD_AFR	gnomAD_AMR	gnomAD_ASJ	gnomAD_FIN	gnomAD_NFE	gnomAD_SAS	gnomAD_EAS	HuaBiao	CCGT Child Cohort	CCGT Parent Cohort
p.R304Q	0.000139592668593045	4.75827940616673e-05	0.000366246703779666	0	0	0.000170357751277683	0	0	0	0	0
p.R304W	2.09351011863224e-05	4.75714761429047e-05	0	0	0	1.54856293359762e-05	0	0	0	4.78034322864382e-05	0
p.W296*	0	0	0	0	0	0	0	0	0	9.56068645728763e-05	0
p.L289Ffs*10	6.97729587920905e-06	0	0	0	0	1.54861089602626e-05	0	0	0	2.39017161432191e-05	0
p.*365Y	6.98129014241832e-06	0	0	0	0	1.54899470243812e-05	0	0	0	0	0
p.T255Nfs*23	0	0	0	0	0	0	0	0	0	7.17051484296573e-05	4.98454790150533e-05
p.E225Rfs*5	6.98392300923275e-06	0	0	0	0	0	0	0.000319081046585833	0	9.56068645728763e-05	4.98454790150533e-05
p.Y204*	6.97729587920905e-06	0	0	0	0	1.54865886142601e-05	0	0	0	0	0
p.Y343H	2.09412388836924e-05	0	0	0	0	4.64712807484974e-05	0	0	0	0	0
p.A175D	0.000300061407916039	4.75669504828045e-05	0.000292825768667643	0.00120336943441637	0	0.000356213604262173	0.000327868852459016	0	0	0	0
p.A338V	0.000132633401278865	0.000309288161400837	0	0	0	1.54904269161658e-05	0.00099009900990099	0.000638569604086846	0.000705787457148619	0.00052583775515082	0.000647991227195693
p.A150P	0.00312674483528755	0.000903987058711581	0.00139112607995314	0.00060313630880579	0.00410775697363393	0.00525060405179357	0	0	0	4.78034322864382e-05	0
p.W148R	3.48923222934026e-05	0	0	0	0	7.74377400569942e-05	0	0	0	0	0
c.380-2A>G	6.98002317367694e-06	2.37880013321281e-05	0	0	0	0	0	0	0	0	0
p.A338G	6.98070533046659e-06	0	0	0	0	0	0	0	0.000705787457148619	0.000119508580716095	0.00014953643704516
p.N120Kfs*32	6.98060787133344e-05	0.000118979630687226	7.32493407559332e-05	0	0	4.6465522582244e-05	0	0	0	0.000310722309861848	0.00014953643704516
p.Q111*	0	0	0	0	0	0	0	0	0.000100806451612903	2.39017161432191e-05	0.00014953643704516
c.325-1G>A	0	0	0	0	0	0	0	0	0	4.78034322864382e-05	4.98454790150533e-05
p.K101Rfs*9	6.97924372914951e-06	0	0	0	0	1.54861089602626e-05	0	0	0	0	0
p.R60*	0.00012570007961005	2.38254074144668e-05	0.000146412884333821	0	9.55109837631328e-05	0.000216865976826321	0	0	0	2.39017161432191e-05	4.98454790150533e-05
c.113-1_115delGGTA	2.79236010275885e-05	0	0	0	0	6.19655471557814e-05	0	0	0	0	0
c.113-1G>A	6.97973086157798e-06	0	0	0	0	1.54880277545457e-05	0	0	0	0	0
p.N335K	0.000104674045023796	0	0	0	0	0.000232255667038276	0	0	0	2.39017161432191e-05	4.98454790150533e-05
c.-11+1G>C	4.88663017982799e-05	2.37993240991956e-05	0.000439496044535599	0	0	0	0	0	0	0	0
