# Supplementary material for: Estimation of hereditary fructose intolerance prevalence in the Chinese population
Source: Orphanet J Rare Dis. 2022 Aug 26;17:326. doi: 10.1186/s13023-022-02487-3 (PMC9419342; doi:10.1186/s13023-022-02487-3)
Supplement: Supplementary file 3 — Additional file 3: Table S3. Summary of genotype-phenotype information of 68 patients with HFI. [file 13023_2022_2487_MOESM3_ESM.xlsx]

## Sheet: TableS3
ID	Location	Races	Gender	Age of onest	Height of onest	Weight of onest	Weight category of onest	Age at diagnosis	Height at diagnosis	Weight at diagnosis	Weight category at diagnosis	Failure to thrive	Hepatomegaly	Hepatic steatosis	Hepatocirrhosis	Aversion to sweets and fruit	Vomiting	Nausea	Malnutrition	Abdominal pain	Proximal renal tubulopathy	Renal insufficiency	Jaundice	Lethargy	Metabolic acidosis	Lactic acidosis	Hypoglycemia	Fructosemia	Hyperuricemia	Hypophosphatemia	Abnormal liver function tests	Fructose-1,6-bisphosphate aldolase B deficiency	Hyperalaninemia	Onset in infancy after weaning	Symptoms can be prevented by strict dietary restriction	Variation site	Mutation type	Zygosity	References PMID	Other
1	China	Asian	female	20D	/	3.5kg	normal	30Y	174.6cm	57.6kg	underweight	N	N	N	N	Y	Y	/	Y	/	N	N	/	/	/	/	Y	/	N	/	N	/	/	Y	Y	exon4:c.360_363delCAAA(p.N120Kfs*32);exon9:c.1013C>T(p.A338V)	frameshift;missense	het	fdch center	/
2	Italy	Caucasian	female	13M	/	/	/	3Y	normal	normal	normal	N	Y	Y	N	Y	Y	Y	N	/	/	/	/	/	Y	/	Y	/	/	/	/	/	/	/	/	exon5:c.448G>C(p.A150P);exon5:c.524C>A(p.A175D)	missense	het	18188031	/
3	Italy	Caucasian	female	1D	/	/	/	2Y	10th percentile(-SD)	10th percentile(-SD)	underweight	Y	Y	Y	N	/	/	/	Y	/	/	/	/	/	/	/	/	/	/	/	/	/	/	/	Y	exon5:c.448G>C(p.A150P);exon5:c.524C>A(p.A175D)	missense	het	18188031	/
4	Italy	Caucasian	male	19Y	/	/	/	23Y	normal	normal	normal	N	N	N	N	Y	/	/	N	/	/	/	/	/	/	/	/	/	/	/	/	/	/	/	/	exon5:c.448G>C(p.A150P);exon5:c.524C>A(p.A175D)	missense	het	18188031	Lipothymia
5	Italy	Caucasian	female	21Y	normal	normal	normal	21Y	normal	normal	normal	Y	N	N	N	Y	Y	Y	N	/	/	/	/	/	/	/	/	/	/	/	/	/	/	/	/	exon5:c.448G>C(p.A150P);exon5:c.524C>A(p.A175D)	missense	het	18188031	/
6	Italy	Caucasian	male	11M	/	/	/	18M	normal	normal	normal	N	Y	N	N	Y	/	/	N	Y	/	/	/	/	/	/	/	/	/	/	/	/	/	/	/	exon5:c.448G>C(p.A150P);exon9:c.1005C>G(p.N335K)	missense	het	18188031	/
7	Turkey	Caucasian	male	6Y	/	/	/	6Y	/	/	/	/	/	/	/	/	Y	Y	/	/	/	/	/	/	/	/	/	/	/	/	/	/	/	/	/	exon5:c.448G>C(p.A150P)	missense	hom	34162028	/
8	Turkey	Caucasian	female	4Y	/	/	/	4Y	/	/	/	/	/	/	/	/	Y	Y	/	Y	/	/	/	/	/	/	/	/	/	/	/	/	/	/	/	exon5:c.448G>C(p.A150P)	missense	hom	34162028	/
9	Turkey	Caucasian	female	9Y	/	/	/	9Y	/	/	/	/	/	/	Y	Y	/	/	/	/	/	/	/	/	/	/	/	/	/	/	Y	/	/	/	/	exon4:c.360_363delCAAA(p.N120Kfs*32)	frameshift	hom	34162028	/
10	Turkey	Caucasian	female	5M	/	/	/	5M	/	/	/	Y	/	/	Y	/	/	/	/	/	/	/	/	/	/	/	Y	/	/	/	Y	/	/	/	/	exon5:c.524C>A(p.A175D);exon9:c.1013C>T(p.A338V)	missense	het	34162028	Abdominal bloating
11	Turkey	Caucasian	female	17Y	/	/	/	17Y	/	/	/	/	/	/	Y	Y	/	/	/	Y	/	/	/	/	/	/	/	/	/	/	Y	/	/	/	/	exon5:c.524C>A(p.A175D)	missense	hom	34162028	/
12	Turkey	Caucasian	female	1Y	/	/	/	1Y	/	/	/	/	/	/	Y	/	Y	Y	/	/	/	/	/	/	/	/	/	/	/	/	Y	/	/	/	/	exon5:c.524C>A(p.A175D)	missense	hom	34162028	/
13	Turkey	Caucasian	female	4Y	/	/	/	4Y	/	/	/	/	/	/	Y	/	/	Y	/	/	/	/	/	/	/	/	/	/	/	/	Y	/	/	/	/	exon5:c.448G>C(p.A150P)	missense	hom	34162028	/
14	Turkey	Caucasian	female	1Y	/	/	/	1Y	/	/	/	/	/	/	Y	/	Y	Y	/	/	/	/	/	/	/	/	/	/	/	/	Y	/	/	/	/	exon5:c.448G>C(p.A150P)	missense	hom	34162028	/
15	Turkey	Caucasian	male	9Y	/	/	/	9Y	/	/	/	/	/	/	Y	Y	/	/	/	/	/	/	/	/	/	/	/	/	/	/	Y	/	/	/	/	exon5:c.448G>C(p.A150P)	missense	hom	34162028	/
16	Turkey	Caucasian	male	2Y	/	/	/	2Y	/	/	/	/	/	/	Y	/	/	/	/	/	/	/	/	/	/	/	/	/	/	/	Y	/	/	/	/	exon5:c.448G>C(p.A150P);exon5:c.524C>A(p.A175D)	missense	het	34162028	/
17	Turkey	Caucasian	male	2Y	/	/	/	2Y	/	/	/	/	/	/	Y	Y	/	/	/	/	/	/	/	/	/	/	/	/	/	/	Y	/	/	/	/	exon9:c.1005C>G(p.N335K);exon3:c.113-1_115delGGTA(p.G38_T39delinsA)	missense;splicing	het	34162028	/
18	Turkey	Caucasian	male	3Y	/	/	/	3Y	/	/	/	/	/	/	/	/	Y	Y	/	/	/	/	/	/	/	/	/	/	/	/	/	/	/	/	/	exon5:c.448G>C(p.A150P)	missense	hom	34162028	/
19	Turkey	Caucasian	male	9Y	/	/	/	9Y	/	/	/	/	/	/	/	/	Y	Y	/	/	/	/	/	/	/	/	/	/	/	/	/	/	/	/	/	exon5:c.448G>C(p.A150P)	missense	hom	34162028	/
20	Turkey	Caucasian	female	6M	/	/	/	6M	/	/	/	/	/	/	/	/	Y	Y	/	/	/	/	/	/	/	/	/	/	/	/	/	/	/	Y	/	exon5:c.448G>C(p.A150P)	missense	hom	34162028	/
21	Turkey	Caucasian	female	47Y	/	/	/	47Y	/	/	/	/	/	/	/	Y	/	/	/	/	/	/	/	/	/	/	/	/	/	/	/	/	/	/	/	exon5:c.448G>C(p.A150P)	missense	hom	34162028	/
22	Turkey	Caucasian	male	5M	/	/	/	5M	/	/	/	/	/	/	Y	/	Y	Y	/	/	/	/	/	/	/	/	/	/	/	/	Y	/	/	/	/	exon5:c.524C>A(p.A175D)	missense	hom	34162028	/
23	Turkey	Caucasian	male	8Y	/	/	/	8Y	/	/	/	/	/	/	/	Y	/	/	/	/	/	/	/	/	/	/	/	/	/	/	/	/	/	/	/	exon5:c.524C>A(p.A175D)	missense	hom	34162028	/
24	Turkey	Caucasian	male	1Y	/	/	/	1Y	/	/	/	/	/	/	Y	/	Y	Y	/	/	/	/	/	/	/	/	/	/	/	/	Y	/	/	/	/	exon5:c.448G>C(p.A150P)	missense	hom	34162028	/
25	Turkey	Caucasian	female	19Y	/	/	/	19Y	/	/	/	/	/	/	/	Y	/	/	/	/	/	/	/	/	/	/	/	/	/	/	/	/	/	/	/	exon9:c.1013C>T(p.A338V);exon5:c.524C>A(p.A175D)	missense	het	34162028	/
26	Turkey	Caucasian	female	10M	/	/	/	10M	/	/	/	/	/	/	Y	/	/	/	/	/	/	/	/	/	/	/	/	/	/	/	Y	/	/	/	/	exon5:c.448G>C(p.A150P)	missense	hom	34162028	/
27	Turkey	Caucasian	male	4Y	/	/	/	4Y	/	/	/	/	/	/	/	Y	/	/	/	/	/	/	/	/	/	/	/	/	/	/	/	/	/	/	/	exon5:c.448G>C(p.A150P)	missense	hom	34162028	/
28	Turkey	Caucasian	female	6M	/	/	/	6M	/	/	/	/	/	/	/	/	/	/	/	/	/	/	/	/	/	/	/	/	/	/	/	/	/	Y	/	exon5:c.448G>C(p.A150P)	missense	hom	34162028	/
29	Turkey	Caucasian	female	4M	/	/	/	4M	/	/	/	/	/	/	Y	/	Y	Y	/	/	/	/	/	/	/	/	/	/	/	/	Y	/	/	/	/	exon9:c.1013C>T(p.A338V);exon5:c.524C>A(p.A175D)	missense	het	34162028	/
30	Turkey	Caucasian	male	3Y	/	/	/	3Y	/	/	/	Y	/	/	/	Y	/	/	/	/	/	/	/	/	Y	/	/	/	/	/	/	/	/	/	/	exon5:c.448G>C(p.A150P)	missense	hom	34162028	/
31	Turkey	Caucasian	male	1M	/	/	/	1M	/	/	/	/	/	/	/	/	/	/	/	/	/	/	/	/	Y	/	Y	/	/	/	/	/	/	/	/	exon5:c.448G>C(p.A150P)	missense	hom	34162028	/
32	America	Caucasian	male	6W	/	2.85kg(-2SD)	underweight	6W	/	2.85kg(-2SD)	underweight	N	Y	N	N	/	Y	Y	Y	/	/	Y	Y	N	Y	Y	Y	Y	/	/	Y	/	/	Y	Y	exon5:c.448G>C(p.A150P)	missense	hom	29510902	Liver failure,DIC,Hematemesis,Hematochezia,Respiratory failure
33	America	Caucasian	male	16D	/	/	/	16D	/	/	/	N	N	N	N	/	Y	Y	N	/	/	N	Y	N	Y	Y	Y	/	/	/	Y	/	/	Y	Y	exon5:c.448G>C(p.A150P)	missense	hom	29510902	Liver failure,DIC
34	America	African American	female	38D	/	/	/	38D	/	/	/	N	Y	Y	N	/	N	N	N	N	/	N	/	N	N	N	Y	N	N	/	Y	/	/	Y	Y	exon5:c.448G>C(p.A150P)	missense	hom	29510902	Liver failure,Hepatitis,Cholestasis
35	America	Caucasian	male	9D	/	/	/	9D	/	/	/	N	N	Y	N	/	Y	Y	Y	/	/	Y	N	Y	Y	Y	N	N	N	/	Y	/	/	Y	Y	exon5:c.448G>C(p.A150P)	missense	hom	29510902	Liver failure,DIC,Anemia
36	China	Asian	female	8M	/	/	/	8M	/	/	/	N	Y	N	N	N	Y	N	N	N	N	N	/	N	N	N	N	N	N	N	Y	/	N	N	Y	exon9:c.1013C>T(p.A338V);exon8:c.888G>A(p.W296*)	missense;nonsense	het	this study	/
37	China	Asian	female	8D	/	2.84kg	normal	8D	/	2.84kg	normal	Y	N	N	N	N	N	N	N	N	N	N	Y	Y	Y	Y	N	/	N	N	Y	/	Y	Y	Y	exon7:c.673_674delinsA(p.E225Rfs*5);c.325-1G>A	frameshift;splicing	het	this study	DIC,Liver failure,Anemia,Thrombocytopenia
38	France	Caucasian	/	5M	/	/	/	30Y	/	/	/	N	N	Y	N	Y	Y	N	N	N	N	/	N	/	/	/	N	/	/	/	N	N	/	/	/	exon3:c.170G>C(p.R57P)	missense	hom	18541450	Fructose load postive
39	France	Caucasian	/	1Y	/	/	/	31Y	/	/	/	N	N	N	N	Y	Y	N	N	N	N	/	Y	/	/	/	N	/	/	/	Y	Y	/	/	/	exon5:c.524C>A(p.A175D);exon8:c.839C>A(p.A280D)	missense	het	18541450	Fructose load postive,Liver failure
40	France	Caucasian	/	2Y	/	/	/	6Y	/	/	/	N	Y	N	N	Y	N	N	N	N	N	/	N	/	/	/	Y	/	/	/	Y	N	/	/	/	exon8:c.932T>C(p.L311P)	missense	hom	18541450	Fructose load postive,Diarrhea
41	France	Caucasian	/	2Y	/	/	/	6Y	/	/	/	N	Y	N	N	N	Y	N	N	N	N	/	N	/	/	/	N	/	/	/	Y	N	/	/	/	exon5:c.448G>C(p.A150P);exon5:c.444G>A(p.W148*)	missense;nonsense	het	18541450	/
42	France	Caucasian	/	1Y	/	/	/	25Y	/	/	/	N	Y	N	N	Y	Y	N	N	N	N	/	N	/	/	/	N	/	/	/	N	N	/	/	/	exon5:c.448G>C(p.A150P);exon3:c.146_147delinsG(p.V49Gfs*29)	missense;frameshift	het	18541450	Fructose load postive
43	France	Caucasian	/	2M	/	/	/	2Y	/	/	/	N	N	N	N	N	N	N	N	N	N	/	N	/	/	/	N	/	/	/	N	Y	/	/	/	exon5:c.448G>C(p.A150P);c.112+1G>A	missense;splicing	het	18541450	DEATH
44	France	Caucasian	/	4Y	/	/	/	4Y	/	/	/	N	Y	N	N	Y	N	N	N	N	N	/	N	/	/	/	Y	/	/	/	Y	N	/	/	/	exon9:c.1005C>G(p.N335K);exon7:c.689delinsTGCTAAA(p.L229_K230insML)	missense;in-frame indel	het	18541450	Fructose load postive,Diarrhea
45	France	Caucasian	/	3Y	/	/	/	10Y	/	/	/	N	Y	Y	N	Y	N	N	N	N	N	/	N	/	/	/	N	/	/	/	N	N	/	/	/	exon5:c.448G>C(p.A150P);exon8:c.953_994del42bp(p.A318_A332del)	missense;in-frame indel	het	18541450	/
46	France	Caucasian	/	3M	/	/	/	10M	/	/	/	N	Y	N	N	Y	N	N	N	N	N	/	N	/	/	/	N	/	/	/	N	N	/	/	/	exon5:c.448G>C(p.A150P);exon8:c.953_994del42bp(p.A318_A332del)	missense;in-frame indel	het	18541450	/
47	France	Caucasian	/	3M	/	/	/	7Y	/	/	/	N	Y	N	N	N	Y	N	N	N	N	/	N	/	/	/	N	/	/	/	Y	N	/	/	/	exon5:c.448G>C(p.A150P);exon8:c.953_994del42bp(p.A318_A332del)	missense;in-frame indel	het	18541450	/
48	America	Caucasian	female	18M	/	/	underweight	4Y1M	89.7cm(-2SD)	13.4kg(-SD)	underweight	Y	N	N	N	Y	/	/	Y	N	N	N	N	N	N	N	N	N	N	N	Y	/	N	/	Y	exon5:c.448G>C(p.A150P);exon5:c.524C>A(p.A175D)	missense	het	32709737	/
49	America	Caucasian	female	2Y3M	83.1cm(-SD)	12.5kg(49th percentile)	normal	2Y3M	83.1cm(-SD)	12.5kg(49th percentile)	normal	Y	N	N	N	Y	/	/	N	N	N	N	N	N	N	N	N	N	N	N	N	/	N	/	Y	exon5:c.448G>C(p.A150P);exon5:c.524C>A(p.A175D)	missense	het	32709737	Diarrhea
50	America	Caucasian	female	3M	/	/	/	1Y	/	/	underweight	Y	Y	N	N	Y	/	/	Y	N	N	N	N	N	N	N	N	N	N	N	Y	/	N	/	Y	exon5:c.448G>C(p.A150P)	missense	hom	32709737	/
51	America	Caucasian	female	Infancy	/	/	/	32Y	176cm	57.7kg	underweight	N	N	N	N	Y	N	N	N	N	N	N	N	N	N	N	N	N	N	N	N	/	N	/	/	exon5:c.524C>A(p.A175D);exon3:c.113-1_115delGGTA(p.G38_T39delinsA)	missense;splicing	het	32709737	/
52	America	Caucasian	male	Infancy	/	/	/	67Y	167.5cm	63.3kg	normal	N	N	N	N	Y	N	N	N	Y	N	N	N	N	N	N	N	N	N	N	N	/	N	/	Y	exon5:c.448G>C(p.A150P)	missense	hom	32709737	Diarrhea
53	Italy	Caucasian	male	5M	50th percentile	25th percentile	underweight	5M	50th percentile	25th percentile	underweight	/	Y	Y	Y	Y	Y	Y	Y	/	/	/	/	/	/	/	/	/	/	/	Y	Y	/	/	/	exon9:c.1005C>G(p.N335K);exon6:c.548_553delTGGTAC(p.L183_V184del)	missense;in-frame indel	het	10352930	/
54	/	Caucasian	male	45Y	/	/	/	45Y	/	/	/	/	/	/	/	/	Y	/	/	Y	/	/	/	/	/	/	/	/	/	/	/	/	/	/	/	exon5:c.448G>C(p.A150P)	missense	hom	3383242	/
55	Italy	Caucasian	/	/	/	/	/	/	/	/	/	Y	/	/	Y	/	/	/	/	/	/	/	/	/	/	/	/	/	/	/	Y	/	/	/	/	exon2:c.62delA(p.Q21Rfs*17);exon5:c.524C>A(p.A175D)	frameshift;missense	het	8880583	Liver failure
56	Britain	Caucasian	female	Infancy	/	/	/	Infancy	/	/	/	/	/	/	/	/	/	/	/	/	/	/	/	/	/	/	Y	/	/	/	/	/	/	Y	/	exon7:c.770T>C(p.L257P);exon5:c.448G>C(p.A150P)	missense	het	8162030	/
57	America	Caucasian	female	7M	/	/	/	7M	/	/	/	/	/	/	/	/	/	/	/	/	/	/	/	/	/	/	/	/	/	/	Y	/	/	/	/	exon4:c.360_363delCAAA(p.N120Kfs*32);c.-11+1G>C	frameshift;splicing	het	20882353	Liver failure,Diarrhea,Dehydration
58	Japan	Asian	female	1D	/	/	/	1D	/	/	/	/	/	/	/	/	Y	/	/	/	/	/	/	/	/	/	/	/	/	/	Y	Y	/	/	/	exon7:c.720C>A(p.C240*)	nonsense	hom	2203259	DEATH
59	/	Caucasian	male	2M	/	/	/	2M	/	/	/	/	Y	/	/	/	/	/	/	/	/	Y	/	/	/	/	Y	/	/	/	Y	/	/	/	Y	exon5:c.448G>C(p.A150P);c.1000-1_1006delGGCTAACTinsTG	missense;frameshift	het	1928090	Anemia
60	America	Caucasian	female	39Y	/	/	/	39Y	/	/	/	/	/	/	/	Y	/	/	/	Y	/	/	/	/	/	/	/	/	/	/	/	/	/	/	/	exon4:c.360_363delCAAA(p.N120Kfs*32);exon5:c.448G>C(p.A150P)	frameshift;missense	het	2339710	/
61	Korea	Asian	female	6M	/	/	/	2Y	115.7cm(25th to 50th percentile)	12.9kg(25th to 50th percentile)	underweight	N	Y	N	N	Y	Y	N	Y	N	N	N	N	N	N	N	N	N	N	N	Y	/	N	/	Y	exon7:c.761dupT(p.T255Nfs*23)	frameshift	hom	22375183	Hepatitis,Diarrhea
62	America	Caucasian	female	3M	below the 3th percentile(-2SD)	below the 3th percentile(-2SD)	underweight	3M	below the 3th percentile(-2SD)	below the 3th percentile(-2SD)	underweight	Y	Y	N	N	/	/	/	Y	/	Y	N	N	N	N	N	N	N	Y	Y	Y	/	N	Y	Y	exon5:c.448G>C(p.A150P)	missense	hom	27797444	Cholestasis
63	Brazilian	Caucasian	female	6M	/	15th percentile(-SD)	underweight	1Y	69cm(3th percentile,-2SD)	6.5kg(3th percentile,-2SD)	underweight	Y	Y	N	N	Y	Y	/	Y	/	N	Y	N	N	N	N	N	N	N	N	Y	/	N	Y	Y	exon5:c.524C>A(p.A175D)	missense	hom	26937407	/
64	Brazilian	Caucasian	male	5M	a reduction in growth velocity	weight gain	/	2Y8M	82cm(44th percentile)	/	underweight	Y	Y	N	N	Y	Y	/	Y	N	Y	Y	N	Y	Y	Y	N	N	N	N	Y	/	N	Y	Y	exon5:c.448G>C(p.A150P);exon5:c.524C>A(p.A175D)	missense	het	26937407	Hypotonia,Anasarca
65	Brazilian	Caucasian	female	6M	/	/	/	1Y6M	/	/	/	Y	Y	Y	N	Y	/	/	N	N	N	N	N	N	Y	N	N	N	N	N	Y	/	N	Y	Y	exon4:c.360_363delCAAA(p.N120Kfs*32);exon3:c.178C>T(p.R60*)	frameshift;nonsense	het	26937407	Irritability,Sleep disorders,Abdominal bloating
66	Brazilian	Caucasian	male	3M	/	maintained in the 15th percentile(-SD)	underweight	10M	/	maintained in the 15th percentile(-SD)	underweight	/	Y	N	N	/	Y	/	Y	/	N	N	N	Y	N	N	N	N	N	N	Y	/	N	Y	Y	exon4:c.360_363delCAAA(p.N120Kfs*32);exon3:c.178C>T(p.R60*)	frameshift;nonsense	het	26937407	Apnea
67	China	Asian	female	Infancy	/	/	/	Infancy	/	/	/	N	N	N	N	Y	Y	Y	N	Y	Y	N	N	N	N	Y	Y	/	Y	Y	N	/	Y	Y	Y	exon4:c.479_482delCCAG(p.A163Sfs*28)	frameshift	hom	17955389	Fructose load postive
68	China	Asian	male	/	/	/	/	/	/	/	/	N	N	N	N	Y	Y	Y	N	/	/	N	N	N	/	/	Y	/	/	/	N	/	/	/	Y	exon4:c.479_482delCCAG(p.A163Sfs*28)	frameshift	hom	17955389	/
Note: On average is the 50th percentile, below the 16th percentile is "-SD", below the 2th percentile is "-2SD".
