# Supplementary material for: Estimation of hereditary fructose intolerance prevalence in the Chinese population
Source: Orphanet J Rare Dis. 2022 Aug 26;17:326. doi: 10.1186/s13023-022-02487-3 (PMC9419342; doi:10.1186/s13023-022-02487-3)
Supplement: Supplementary file 4 — Additional file 4: Table S4. Relationship between variant site and phenotype. Table S5. Relationship between mutation type and phenotype. Table S6. Relationship between zygosity and phenotype. [file 13023_2022_2487_MOESM4_ESM.xlsx]

## Sheet: TableS4
OMIM term	Total times of Y&N	Frequency(%)	Variant site(P value with statistical difference)
			N120Kfs*32;R60*	A163Sfs*28;A163Sfs*28	A150P;A150P	A150P;A175D	A150P;A318_A332del	A175D;A175D	A338V;A175D	Q21Rfs*17;A175D	N335K;G38_T39delinsA	R57P;R57P	N120Kfs*32;N120Kfs*32	N120Kfs*32;c.-11+1G>C	N120Kfs*32;A150P	N120Kfs*32;A338V	A150P;c.1000-1_1006delGGCTAACTinsTG	A150P;c.112+1G>A	A150P;V49Gfs*29	A150P;W148*	A150P;N335K	A175D;G38_T39delinsA	A175D;A280D	A175D;A338V	L183_V184del;N335K	E225Rfs*5;c.325-1G>A	C240*;C240*	T255Nfs*23;T255Nfs*23	L257P;A150P	L311P;L311P	N335K;L229_K230insML	A338V;W296*
Failure to thrive	37	13(35)	1	0	3	5	0	1	0	1	0	0	0	0	0	0	0	0	0	0	0	0	0	1	0	1	0	0	0	0	0	0
Hepatomegaly	37	22(59)	2	0	4	3	3	1	0	0	0	0	0	0	0	0	1	0	1	1	1	0	0	0	1	0	0	1	0	1	1	1
Hepatic steatosis	36	8(22)	1	0	2	2	1	0	0	0	0	1	0	0	0	0	0	0	0	0	0	0	0	0	1	0	0	0	0	0	0	0
Hepatocirrhosis	50	15(30)	0	0	5	1	0	3	1	1	1	0	1	0	0	0	0	0	0	0	0	0	0	1	1	0	0	0	0	0	0	0
Aversion to sweets and fruit	39	34(87)	1	2	6	6	2	3	1	0	1	1	1	0	1	1	0	0	1	0	1	1	1	0	1	0	0	1	0	1	1	0
Vomiting	40	31(78)	1	2	11	3	1	3	1	0	0	1	0	0	0	1	0	0	1	1	0	0	1	0	1	0	1	1	0	0	0	1
Nausea	35	19(54)	0	2	11(0.0156)	2	0	2	1	0	0	0	0	0	0	0	0	0	0	0	0	0	0	0	1	0	0	0	0	0	0	0
Malnutrition	36	12(33)	1	0	4	3	0	1	0	0	0	0	0	0	0	1	0	0	0	0	0	0	0	0	1	0	0	1	0	0	0	0
Abdominal pain	27	7(26)	0	1	3	0	0	1	0	0	0	0	0	0	1	0	0	0	0	0	1	0	0	0	0	0	0	0	0	0	0	0
Proximal renal tubulopathy	25	3(12)	0	1	1	1	0	0	0	0	0	0	0	0	0	0	0	0	0	0	0	0	0	0	0	0	0	0	0	0	0	0
Renal insufficiency	21	5(24)	0	0	2	1	0	1	0	0	0	0	0	0	0	0	1	0	0	0	0	0	0	0	0	0	0	0	0	0	0	0
Jaundice	27	4(15)	0	0	2	0	0	0	0	0	0	0	0	0	0	0	0	0	0	0	0	0	1	0	0	1	0	0	0	0	0	0
Lethargy	19	4(21)	1	0	1	1	0	0	0	0	0	0	0	0	0	0	0	0	0	0	0	0	0	0	0	1	0	0	0	0	0	0
Metabolic acidosis	21	9(43)	1	0	5	2	0	0	0	0	0	0	0	0	0	0	0	0	0	0	0	0	0	0	0	1	0	0	0	0	0	0
Lactic acidosis	18	6(33)	0	1	3	1	0	0	0	0	0	0	0	0	0	0	0	0	0	0	0	0	0	0	0	1	0	0	0	0	0	0
Hypoglycemia	35	13(37)	0	2	4	1	0	0	0	0	0	0	0	0	0	1	1	0	0	0	0	0	0	1	0	0	0	0	1	1	1	0
Fructosemia	15	1(7)	0	0	1	0	0	0	0	0	0	0	0	0	0	0	0	0	0	0	0	0	0	0	0	0	0	0	0	0	0	0
Hyperuricemia	17	2(12)	0	1	1	0	0	0	0	0	0	0	0	0	0	0	0	0	0	0	0	0	0	0	0	0	0	0	0	0	0	0
Hypophosphatemia	14	2(14)	0	1	1	0	0	0	0	0	0	0	0	0	0	0	0	0	0	0	0	0	0	0	0	0	0	0	0	0	0	0
Abnormal liver function tests	48	37(77)	2	0	11	3	1	4	1	1	1	0	1	1	0	0	1	0	0	1	0	0	1	1	1	1	1	1	0	1	1	1
Fructose-1,6-bisphosphate aldolase B deficiency	12	4(33)	0	0	0	0	0	0	0	0	0	0	0	0	0	0	0	1	0	0	0	0	1	0	1	0	1	0	0	0	0	0
Hyperalaninemia	14	2(14)	0	1	0	0	0	0	0	0	0	0	0	0	0	0	0	0	0	0	0	0	0	0	0	1	0	0	0	0	0	0
Onset in infancy after weaning	16	15(94)	2	1	7	1	0	1	0	0	0	0	0	0	0	1	0	0	0	0	0	0	0	0	0	1	0	0	1	0	0	0
Symptoms can be prevented by strict dietary restriction	21	21(100)	2	2	7	4	0	1	0	0	0	0	0	0	0	1	1	0	0	0	0	0	0	0	0	1	0	1	0	0	0	1
Note: Each patient has two pathogenic variant sites, we take the two variant sites in each patient as a whole for analysis by chi-square test. Patients carrying A150P (homozygote) were more likely to present nausea (P value=0.016).

## Sheet: TableS5
OMIM term	Total times of Y&N	Frequency(%)	Mutation type(P value with statistical difference)
			frameshift;frameshift	frameshift;missense	frameshift;nonsense	frameshift;splicing	missense;missense	missense;frameshift	missense;in-frame indel	missense;nonsense	missense;splicing	nonsense;nonsense
Failure to thrive	37	13(35)	0	1	1	1	10	0	0	0	0	0
Hepatomegaly	37	22(59)	1	0	2	0	10	2	5	2	0	0
Hepatic steatosis	36	8(22)	0	0	1	0	5	0	2	0	0	0
Hepatocirrhosis	50	15(30)	1	1	0	0	11	0	1	0	1	0
Aversion to sweets and fruit	39	34(87)	4	2	1	0	20(0.020)	1	4	0	2	0
Vomiting	40	31(78)	3	1	1	0	20	1	2	2	0	1
Nausea	35	19(54)	2	0	0	0	16	0	1	0	0	0
Malnutrition	36	12(33)	1	1	1	0	8	0	1	0	0	0
Abdominal pain	27	7(26)	1	1	0	0	5	0	0	0	0	0
Proximal renal tubulopathy	25	3(12)	1	0	0	0	2	0	0	0	0	0
Renal insufficiency	21	5(24)	0	0	0	0	4	1	0	0	0	0
Jaundice	27	4(15)	0	0	0	1	3	0	0	0	0	0
Lethargy	19	4(21)	0	0	1	1	2	0	0	0	0	0
Metabolic acidosis	21	9(43)	0	0	1	1	7	0	0	0	0	0
Lactic acidosis	18	6(33)	1	0	0	1	4	0	0	0	0	0
Hypoglycemia	35	13(37)	2	1	0	0	8	1	1	0	0	0
Fructosemia	15	1(7)	0	0	0	0	1	0	0	0	0	0
Hyperuricemia	17	2(12)	1	0	0	0	1	0	0	0	0	0
Hypophosphatemia	14	2(14)	1	0	0	0	1	0	0	0	0	0
Abnormal liver function tests	48	37(77)	2	1	2	2	22	1	3	2	1	1
Fructose-1,6-bisphosphate aldolase B deficiency	12	4(33)	0	0	0	0	1	0	1	0	1	1
Hyperalaninemia	14	2(14)	1	0	0	1	0	0	0	0	0	0
Onset in infancy after weaning	16	15(94)	1	1	2	1	10	0	0	0	0	0
Symptoms can be prevented by strict dietary restriction	21	21(100)	3	1	2	1	12	1	0	1	0	0
Note: Each patient has two pathogenic variant sites, it means that a patient may have more than one mutation type, we take the mutation types of two variant sites in each patient as a whole for analysis by Fisher’s Exact test. Patient carrying two missense variant sites were more likely to present aversion to sweets and fruit (P value=0.020).

## Sheet: TableS6
OMIM term	Total times of Y&N	Frequency(%)	Zygosity(P value with statistical difference)
			Homozygote	Heterozygote
Failure to thrive	37	13(35)	4	9
Hepatomegaly	37	22(59)	7	15
Hepatic steatosis	36	8(22)	3	5
Hepatocirrhosis	50	15(30)	9	6
Aversion to sweets and fruit	39	34(87)	15	19
Vomiting	40	31(78)	19	12
Nausea	35	19(54)	15(0.012)	4
Malnutrition	36	12(33)	6	6
Abdominal pain	27	7(26)	5	2
Proximal renal tubulopathy	25	3(12)	2	1
Renal insufficiency	21	5(24)	3	2
Jaundice	27	4(15)	2	2
Lethargy	19	4(21)	1	3
Metabolic acidosis	21	9(43)	5	4
Lactic acidosis	18	6(33)	4	2
Hypoglycemia	35	13(37)	7	6
Fructosemia	15	1(7)	1	0
Hyperuricemia	17	2(12)	2	0
Hypophosphatemia	14	2(14)	2	0
Abnormal liver function tests	48	37(77)	19	18
Fructose-1,6-bisphosphate aldolase B deficiency	12	4(33)	1	3
Hyperalaninemia	14	2(14)	1	1
Onset in infancy after weaning	16	15(94)	9	6
Symptoms can be prevented by strict dietary restriction	21	21(100)	11	10
Note: Patients carrying homozygous variant sites were more likely to present nausea (P value=0.012) by chi-square test.
